# Supplementary material for: A new species within the Centaureabusambarensis complex (Asteraceae, Cardueae) from Sicily
Source: Biodivers Data J. 2022 Oct 6;10:e91505. doi: 10.3897/BDJ.10.e91505 (PMC9836586; doi:10.3897/BDJ.10.e91505)
Supplement: XML Treatment for Centaurea valdemonensis [file BDJ.10.e91505-treatment1.xml]

<!DOCTYPE tp:taxon-treatment
  PUBLIC "-//TaxonX//DTD Taxonomic Treatment Publishing DTD v0 20100105//EN" "tax-treatment-NSO.dtd">
<tp:taxon-treatment xmlns:tp="http://www.plazi.org/taxpub"><tp:treatment-meta><mixed-citation publication-type="journal"><person-group><name><surname>Domina</surname><given-names>Gianniantonio</given-names></name><name><surname>Di Gristina</surname><given-names>Emilio</given-names></name><name><surname>Barone</surname><given-names>Giulio</given-names></name></person-group><article-title>A new species within the <italic><tp:taxon-name><tp:taxon-name-part taxon-name-part-type="genus" reg="Centaurea">Centaurea</tp:taxon-name-part><tp:taxon-name-part taxon-name-part-type="species" reg="busambarensis">busambarensis</tp:taxon-name-part></tp:taxon-name></italic> complex (<tp:taxon-name><tp:taxon-name-part taxon-name-part-type="family">Asteraceae</tp:taxon-name-part></tp:taxon-name>, <tp:taxon-name><tp:taxon-name-part taxon-name-part-type="tribe">Cardueae</tp:taxon-name-part></tp:taxon-name>) from Sicily</article-title><source>Biodivers Data J</source><day>06</day><month>10</month><year>2022</year><volume>10</volume><pub-id pub-id-type="doi">10.3897/BDJ.10.e91505</pub-id></mixed-citation></tp:treatment-meta><tp:nomenclature><tp:taxon-name>
            <object-id xmlns:xlink="http://www.w3.org/1999/xlink" content-type="arpha" xlink:type="simple">5215FFC3-A1FB-586C-A0C3-AF414E7A3DDA</object-id>
            <tp:taxon-name-part taxon-name-part-type="genus">Centaurea</tp:taxon-name-part>
            <tp:taxon-name-part taxon-name-part-type="species">valdemonensis</tp:taxon-name-part>
          </tp:taxon-name><tp:taxon-authority>Domina, Di Grist., Barone</tp:taxon-authority><tp:taxon-status xmlns:xlink="http://www.w3.org/1999/xlink" xlink:type="simple">sp. nov.</tp:taxon-status></tp:nomenclature><tp:treatment-sec sec-type="materials"><title>Materials</title><list list-type="alpha-lower" list-content="occurrences"><list-item><p><bold>Type status:</bold> <named-content xmlns:xlink="http://www.w3.org/1999/xlink" content-type="dwc:typeStatus" xlink:type="simple">Holotype</named-content>. <bold>Occurrence:</bold> occurrenceID: <named-content xmlns:xlink="http://www.w3.org/1999/xlink" content-type="dwc:occurrenceID" xlink:type="simple">650C4F94-5407-55F7-BB94-EB377974DB39</named-content>; recordedBy: <named-content xmlns:xlink="http://www.w3.org/1999/xlink" content-type="dwc:recordedBy" xlink:type="simple">Domina G., Di Gristina E.</named-content>; <bold>Taxon:</bold> scientificName: <named-content xmlns:xlink="http://www.w3.org/1999/xlink" content-type="dwc:scientificName" xlink:type="simple"><italic><tp:taxon-name><tp:taxon-name-part taxon-name-part-type="genus" reg="Centaurea">Centaurea</tp:taxon-name-part><tp:taxon-name-part taxon-name-part-type="species" reg="valdemonensis">valdemonensis</tp:taxon-name-part></tp:taxon-name></italic> Domina, Di Grist., Barone</named-content>; <bold>Location:</bold> country: <named-content xmlns:xlink="http://www.w3.org/1999/xlink" content-type="dwc:country" xlink:type="simple">Italy</named-content>; stateProvince: <named-content xmlns:xlink="http://www.w3.org/1999/xlink" content-type="dwc:stateProvince" xlink:type="simple">Sicily</named-content>; locality: <named-content xmlns:xlink="http://www.w3.org/1999/xlink" content-type="dwc:locality" xlink:type="simple">Nebrodi Mountains, Rocche del Crasto</named-content>; verbatimElevation: <named-content xmlns:xlink="http://www.w3.org/1999/xlink" content-type="dwc:verbatimElevation" xlink:type="simple">1280 m a.s.l.</named-content>; decimalLatitude: <named-content xmlns:xlink="http://www.w3.org/1999/xlink" content-type="dwc:decimalLatitude" xlink:type="simple">38.013182</named-content>; decimalLongitude: <named-content xmlns:xlink="http://www.w3.org/1999/xlink" content-type="dwc:decimalLongitude" xlink:type="simple">14.737629</named-content>; geodeticDatum: <named-content xmlns:xlink="http://www.w3.org/1999/xlink" content-type="dwc:geodeticDatum" xlink:type="simple">WGS84</named-content>; <bold>Event:</bold> year: <named-content xmlns:xlink="http://www.w3.org/1999/xlink" content-type="dwc:year" xlink:type="simple">2022</named-content>; month: <named-content xmlns:xlink="http://www.w3.org/1999/xlink" content-type="dwc:month" xlink:type="simple">6</named-content>; day: <named-content xmlns:xlink="http://www.w3.org/1999/xlink" content-type="dwc:day" xlink:type="simple">24</named-content>; habitat: <named-content xmlns:xlink="http://www.w3.org/1999/xlink" content-type="dwc:habitat" xlink:type="simple">crevices of limestone rocks</named-content>; <bold>Record Level:</bold> institutionCode: <named-content xmlns:xlink="http://www.w3.org/1999/xlink" content-type="dwc:institutionCode" xlink:type="simple">PAL109753</named-content>; basisOfRecord: <named-content xmlns:xlink="http://www.w3.org/1999/xlink" content-type="dwc:basisOfRecord" xlink:type="simple">PreservedSpecimen</named-content></p></list-item><list-item><p><bold>Type status:</bold> <named-content xmlns:xlink="http://www.w3.org/1999/xlink" content-type="dwc:typeStatus" xlink:type="simple">Isotype</named-content>. <bold>Occurrence:</bold> occurrenceID: <named-content xmlns:xlink="http://www.w3.org/1999/xlink" content-type="dwc:occurrenceID" xlink:type="simple">B5EFFA30-8640-53BA-978E-BF71E39C29A2</named-content>; recordedBy: <named-content xmlns:xlink="http://www.w3.org/1999/xlink" content-type="dwc:recordedBy" xlink:type="simple">Domina G., Di Gristina E.</named-content>; <bold>Taxon:</bold> scientificName: <named-content xmlns:xlink="http://www.w3.org/1999/xlink" content-type="dwc:scientificName" xlink:type="simple"><italic><tp:taxon-name><tp:taxon-name-part taxon-name-part-type="genus" reg="Centaurea">Centaurea</tp:taxon-name-part><tp:taxon-name-part taxon-name-part-type="species" reg="valdemonensis">valdemonensis</tp:taxon-name-part></tp:taxon-name></italic> Domina, Di Grist., Barone</named-content>; <bold>Location:</bold> country: <named-content xmlns:xlink="http://www.w3.org/1999/xlink" content-type="dwc:country" xlink:type="simple">Italy</named-content>; stateProvince: <named-content xmlns:xlink="http://www.w3.org/1999/xlink" content-type="dwc:stateProvince" xlink:type="simple">Sicily</named-content>; locality: <named-content xmlns:xlink="http://www.w3.org/1999/xlink" content-type="dwc:locality" xlink:type="simple">Nebrodi Mountains, Rocche del Crasto, crevices of limestone rocks</named-content>; verbatimElevation: <named-content xmlns:xlink="http://www.w3.org/1999/xlink" content-type="dwc:verbatimElevation" xlink:type="simple">1280 m a.s.l.</named-content>; decimalLatitude: <named-content xmlns:xlink="http://www.w3.org/1999/xlink" content-type="dwc:decimalLatitude" xlink:type="simple">38.013182</named-content>; decimalLongitude: <named-content xmlns:xlink="http://www.w3.org/1999/xlink" content-type="dwc:decimalLongitude" xlink:type="simple">14.737629</named-content>; geodeticDatum: <named-content xmlns:xlink="http://www.w3.org/1999/xlink" content-type="dwc:geodeticDatum" xlink:type="simple">WGS84</named-content>; <bold>Event:</bold> year: <named-content xmlns:xlink="http://www.w3.org/1999/xlink" content-type="dwc:year" xlink:type="simple">2022</named-content>; month: <named-content xmlns:xlink="http://www.w3.org/1999/xlink" content-type="dwc:month" xlink:type="simple">6</named-content>; day: <named-content xmlns:xlink="http://www.w3.org/1999/xlink" content-type="dwc:day" xlink:type="simple">24</named-content>; habitat: <named-content xmlns:xlink="http://www.w3.org/1999/xlink" content-type="dwc:habitat" xlink:type="simple">crevices of limestone rocks</named-content>; <bold>Record Level:</bold> institutionCode: <named-content xmlns:xlink="http://www.w3.org/1999/xlink" content-type="dwc:institutionCode" xlink:type="simple">PAL-Gr</named-content>; basisOfRecord: <named-content xmlns:xlink="http://www.w3.org/1999/xlink" content-type="dwc:basisOfRecord" xlink:type="simple">PreservedSpecimen</named-content></p></list-item><list-item><p><bold>Type status:</bold> <named-content xmlns:xlink="http://www.w3.org/1999/xlink" content-type="dwc:typeStatus" xlink:type="simple">Isotype</named-content>. <bold>Occurrence:</bold> occurrenceID: <named-content xmlns:xlink="http://www.w3.org/1999/xlink" content-type="dwc:occurrenceID" xlink:type="simple">B0670CE1-DD18-5910-98BD-A734E50B28E2</named-content>; recordedBy: <named-content xmlns:xlink="http://www.w3.org/1999/xlink" content-type="dwc:recordedBy" xlink:type="simple">Domina G., Di Gristina E.</named-content>; <bold>Taxon:</bold> scientificName: <named-content xmlns:xlink="http://www.w3.org/1999/xlink" content-type="dwc:scientificName" xlink:type="simple"><italic><tp:taxon-name><tp:taxon-name-part taxon-name-part-type="genus" reg="Centaurea">Centaurea</tp:taxon-name-part><tp:taxon-name-part taxon-name-part-type="species" reg="valdemonensis">valdemonensis</tp:taxon-name-part></tp:taxon-name></italic> Domina, Di Grist., Barone</named-content>; <bold>Location:</bold> country: <named-content xmlns:xlink="http://www.w3.org/1999/xlink" content-type="dwc:country" xlink:type="simple">Italy</named-content>; stateProvince: <named-content xmlns:xlink="http://www.w3.org/1999/xlink" content-type="dwc:stateProvince" xlink:type="simple">Sicily</named-content>; locality: <named-content xmlns:xlink="http://www.w3.org/1999/xlink" content-type="dwc:locality" xlink:type="simple">Nebrodi Mountains, Rocche del Crasto, crevices of limestone rocks</named-content>; verbatimElevation: <named-content xmlns:xlink="http://www.w3.org/1999/xlink" content-type="dwc:verbatimElevation" xlink:type="simple">1280 m a.s.l.</named-content>; decimalLatitude: <named-content xmlns:xlink="http://www.w3.org/1999/xlink" content-type="dwc:decimalLatitude" xlink:type="simple">38.013182</named-content>; decimalLongitude: <named-content xmlns:xlink="http://www.w3.org/1999/xlink" content-type="dwc:decimalLongitude" xlink:type="simple">14.737629</named-content>; geodeticDatum: <named-content xmlns:xlink="http://www.w3.org/1999/xlink" content-type="dwc:geodeticDatum" xlink:type="simple">WGS84</named-content>; <bold>Event:</bold> year: <named-content xmlns:xlink="http://www.w3.org/1999/xlink" content-type="dwc:year" xlink:type="simple">2022</named-content>; month: <named-content xmlns:xlink="http://www.w3.org/1999/xlink" content-type="dwc:month" xlink:type="simple">6</named-content>; day: <named-content xmlns:xlink="http://www.w3.org/1999/xlink" content-type="dwc:day" xlink:type="simple">24</named-content>; habitat: <named-content xmlns:xlink="http://www.w3.org/1999/xlink" content-type="dwc:habitat" xlink:type="simple">crevices of limestone rocks</named-content>; <bold>Record Level:</bold> institutionCode: <named-content xmlns:xlink="http://www.w3.org/1999/xlink" content-type="dwc:institutionCode" xlink:type="simple">SAF100085</named-content>; basisOfRecord: <named-content xmlns:xlink="http://www.w3.org/1999/xlink" content-type="dwc:basisOfRecord" xlink:type="simple">PreservedSpecimen</named-content></p></list-item></list></tp:treatment-sec><tp:treatment-sec sec-type="Description"><title>Description</title><p>Perennial herb up to 50 cm, rosette-forming. Stem erect, white tomentose, with few branches above. Rosette leaves lyrate, 1–2 pinnatisect, white tomentose to arachnoid-hairy 9–30 cm long, 3–12 cm large. Cauline leaves 1–2 pinnatisect, with sinuate margins, white tomentose, 4–7 mm long, 3–4 mm large. Branch leaves entire, 5–10 mm × 3–6 mm. Capitula in clusters of 2–7. Peduncles 1–3 mm wide, with sparse leaves. Involucre ovoid, 11–15 × 11–16 mm; bracts ovate-lanceolate, glabrescent to arachnoid-hairy, with 7–9 nerves on the back. Appendages dark brown to black, shortly decurrent at the base, fimbriate. Appendages below the fimbria, with a 1–1.5 mm wide margin. Fimbriae 6–9 on each side, 1–2 mm long. Florets pink-violet, 12–18 mm long. Achenes light brown, 3.8–4.7 mm long, 1.5–2.1 mm wide. Pappus white, 1.5–2.0 mm long. (Fig. <xref ref-type="fig" rid="F8059405">6</xref>).</p></tp:treatment-sec><tp:treatment-sec sec-type="Diagnosis"><title>Diagnosis</title><p>Herba perennis, tomentosa, foliis 1-2 pinnatipartitis, incanis. Corymbus 2-7 capitulis; involucra ovata, 11–15 × 11–16 mm. Appendices fuscae vel nigrae; fimbriae 6–9 utroque latere, 1–2 mm longae. Flosculi roseo-lilacini; achenia luteo-brunnea 3.8–4.7 × 1.5–2.1 mm; pappus albus 1.5–2 mm longus.</p></tp:treatment-sec><tp:treatment-sec sec-type="Etymology"><title>Etymology</title><p>The specific epithet refers to the “Valdemone Mountains”, the name used since Middle Ages up to the 19<sup>th</sup> Century for the NE Sicilian range where the species here described was found.</p></tp:treatment-sec><tp:treatment-sec sec-type="Distribution"><title>Distribution</title><p>As known so far, <italic><tp:taxon-name><tp:taxon-name-part taxon-name-part-type="genus" reg="Centaurea">Centaurea</tp:taxon-name-part><tp:taxon-name-part taxon-name-part-type="species" reg="valdemonensis">valdemonensis</tp:taxon-name-part></tp:taxon-name></italic> occurs in a single population northeast Sicily, on the Nebrodi Mountains; but it is not excluded that the mountain complex may host other subpopulations.</p></tp:treatment-sec><tp:treatment-sec sec-type="Ecology"><title>Ecology</title><p>The known locality is found between 1,200 and 1,300 m a.s.l. Like other representatives of the <italic><tp:taxon-name><tp:taxon-name-part taxon-name-part-type="genus" reg="Centaurea">Centaurea</tp:taxon-name-part><tp:taxon-name-part taxon-name-part-type="species" reg="busambarensis">busambarensis</tp:taxon-name-part></tp:taxon-name></italic> complex, <italic><tp:taxon-name><tp:taxon-name-part taxon-name-part-type="genus" reg="Centaurea">C.</tp:taxon-name-part><tp:taxon-name-part taxon-name-part-type="species" reg="valdemonensis">valdemonensis</tp:taxon-name-part></tp:taxon-name></italic> occurs on carbonate rocky habitat, with <italic><tp:taxon-name><tp:taxon-name-part taxon-name-part-type="genus" reg="Anthemis">Anthemis</tp:taxon-name-part><tp:taxon-name-part taxon-name-part-type="species" reg="cupaniana">cupaniana</tp:taxon-name-part></tp:taxon-name></italic> Nyman, <italic><tp:taxon-name><tp:taxon-name-part taxon-name-part-type="genus" reg="Athamanta">Athamanta</tp:taxon-name-part><tp:taxon-name-part taxon-name-part-type="species" reg="sicula">sicula</tp:taxon-name-part></tp:taxon-name></italic> L., <italic><tp:taxon-name><tp:taxon-name-part taxon-name-part-type="genus" reg="Hyoseris">Hyoseris</tp:taxon-name-part><tp:taxon-name-part taxon-name-part-type="species" reg="radiata">radiata</tp:taxon-name-part></tp:taxon-name></italic> L., <italic><tp:taxon-name><tp:taxon-name-part taxon-name-part-type="genus" reg="Saxifraga">Saxifraga</tp:taxon-name-part><tp:taxon-name-part taxon-name-part-type="species" reg="granulata">granulata</tp:taxon-name-part></tp:taxon-name></italic> L., <italic><tp:taxon-name><tp:taxon-name-part taxon-name-part-type="genus" reg="Sedum">Sedum</tp:taxon-name-part><tp:taxon-name-part taxon-name-part-type="species" reg="hispanicum">hispanicum</tp:taxon-name-part></tp:taxon-name></italic> L., <italic><tp:taxon-name><tp:taxon-name-part taxon-name-part-type="genus" reg="Senecio">Senecio</tp:taxon-name-part><tp:taxon-name-part taxon-name-part-type="species" reg="balansae">balansae</tp:taxon-name-part></tp:taxon-name></italic> Boiss. &amp; Reut., <tp:taxon-name><tp:taxon-name-part taxon-name-part-type="genus" reg="Teucrium">Teucrium</tp:taxon-name-part><tp:taxon-name-part taxon-name-part-type="species" reg="chamaedrys">chamaedrys</tp:taxon-name-part><tp:taxon-name-part taxon-name-part-type="authority">L.</tp:taxon-name-part><tp:taxon-name-part taxon-name-part-type="infraspecific-rank">subsp.</tp:taxon-name-part><tp:taxon-name-part taxon-name-part-type="subspecies" reg="chamaedrys">chamaedrys</tp:taxon-name-part></tp:taxon-name>, <tp:taxon-name><tp:taxon-name-part taxon-name-part-type="genus" reg="Teucrium">Teucrium</tp:taxon-name-part><tp:taxon-name-part taxon-name-part-type="species" reg="flavum">flavum</tp:taxon-name-part><tp:taxon-name-part taxon-name-part-type="authority">L.</tp:taxon-name-part><tp:taxon-name-part taxon-name-part-type="infraspecific-rank">subsp.</tp:taxon-name-part><tp:taxon-name-part taxon-name-part-type="subspecies" reg="flavum">flavum</tp:taxon-name-part></tp:taxon-name> etc.</p></tp:treatment-sec><tp:treatment-sec sec-type="Conservation"><title>Conservation</title><p>The population of Rocche del Crasto includes about 300 mature individuals and extends for about 7000 m<sup>2</sup>. The plants that grow in the lower part of the cliff are subject to cow grazing.</p></tp:treatment-sec><tp:treatment-sec sec-type="Biology"><title>Biology</title><p>Hemicryptophyte rosulate with chasmophyte habit, flowering and fruiting from June to August.</p></tp:treatment-sec><tp:treatment-sec sec-type="Taxon discussion"><title>Taxon discussion</title><p>The new species here described is well differentiated from the other species of the <italic><tp:taxon-name><tp:taxon-name-part taxon-name-part-type="genus" reg="Centaurea">Centaurea</tp:taxon-name-part><tp:taxon-name-part taxon-name-part-type="species" reg="busambarensis">busambarensis</tp:taxon-name-part></tp:taxon-name></italic> complex (Table <xref ref-type="table" rid="T8177765">2</xref>). The most related species is <italic><tp:taxon-name><tp:taxon-name-part taxon-name-part-type="genus" reg="Centaurea">C.</tp:taxon-name-part><tp:taxon-name-part taxon-name-part-type="species" reg="busambarensis">busambarensis</tp:taxon-name-part></tp:taxon-name></italic>. The two species are, anyway, easily distinguishable by the shape of rosette leaves 1-2 pinnatisect with apical lobe slashed in <italic><tp:taxon-name><tp:taxon-name-part taxon-name-part-type="genus" reg="Centaurea">C.</tp:taxon-name-part><tp:taxon-name-part taxon-name-part-type="species" reg="valdemonensis">valdemonensis</tp:taxon-name-part></tp:taxon-name></italic> and one pinnatisect with apical lobe almost entire in <italic><tp:taxon-name><tp:taxon-name-part taxon-name-part-type="genus" reg="Centaurea">C.</tp:taxon-name-part><tp:taxon-name-part taxon-name-part-type="species" reg="busambarensis">busambarensis</tp:taxon-name-part></tp:taxon-name></italic> (<italic>Fig. <xref ref-type="fig" rid="F8177758">7</xref></italic>). In addition, the appendage of the median capitula bracts is shorter (2 mm) with shorter fimbriae (1–2 mm long) in <italic><tp:taxon-name><tp:taxon-name-part taxon-name-part-type="genus" reg="Centaurea">C.</tp:taxon-name-part><tp:taxon-name-part taxon-name-part-type="species" reg="valdemonensis">valdemonensis</tp:taxon-name-part></tp:taxon-name></italic> than in <italic><tp:taxon-name><tp:taxon-name-part taxon-name-part-type="genus" reg="Centaurea">C.</tp:taxon-name-part><tp:taxon-name-part taxon-name-part-type="species" reg="busambarensis">busambarensis</tp:taxon-name-part></tp:taxon-name></italic> (3 mm long, with fimbriae 2.5–3 mm long) (Fig. <xref ref-type="fig" rid="F8177758">7</xref>). The shape of the rosette leaves is similar, in some ways, to that of <italic><tp:taxon-name><tp:taxon-name-part taxon-name-part-type="genus" reg="Centaurea">C.</tp:taxon-name-part><tp:taxon-name-part taxon-name-part-type="species" reg="tauromenitana">tauromenitana</tp:taxon-name-part></tp:taxon-name></italic>, endemic to the east coast of Sicily (0–600 m a.s.l.), but not belonging to the <italic><tp:taxon-name><tp:taxon-name-part taxon-name-part-type="genus" reg="Centaurea">C.</tp:taxon-name-part><tp:taxon-name-part taxon-name-part-type="species" reg="busambarensis">busambarensis</tp:taxon-name-part></tp:taxon-name></italic> complex by having the yellow flowers in very large capitula with brown appendages and glabrescent habitus.</p></tp:treatment-sec><tp:treatment-sec><!--Section generated to contain objects referenced in tp:taxon-treatment.--><fig id="F8059405" position="float" orientation="portrait"><object-id xmlns:xlink="http://www.w3.org/1999/xlink" content-type="arpha" xlink:type="simple">3E542440-1FEA-5ABE-9221-629B456886FB</object-id><object-id xmlns:xlink="http://www.w3.org/1999/xlink" content-type="doi" xlink:type="simple">10.3897/BDJ.10.e91505.figure6</object-id><label>Figure 6.</label><caption><p><italic><tp:taxon-name><tp:taxon-name-part taxon-name-part-type="genus" reg="Centaurea">Centaurea</tp:taxon-name-part><tp:taxon-name-part taxon-name-part-type="species" reg="valdemonensis">valdemonensis</tp:taxon-name-part></tp:taxon-name></italic> Domina et al. <bold>a</bold> habit; <bold>b</bold> rosette leaf; <bold>c</bold> stem leaf; <bold>d</bold> branch leaves; <bold>e</bold> capitulum; <bold>f</bold> phyllary; <bold>g</bold> cypsela (drawn by G. Domina from the original material).</p></caption><graphic xmlns:xlink="http://www.w3.org/1999/xlink" xlink:href="bdj-10-e91505-g006.jpg" position="float" id="oo_721976.jpg" orientation="portrait" xlink:type="simple"><uri content-type="original_file" xlink:type="simple">https://binary.pensoft.net/fig/721976</uri></graphic></fig><table-wrap id="T8177765" position="float" orientation="portrait"><label>Table 2.</label><caption><p>Diagnostic characters between the species of the <italic><tp:taxon-name><tp:taxon-name-part taxon-name-part-type="genus" reg="Centaurea">Centaurea</tp:taxon-name-part><tp:taxon-name-part taxon-name-part-type="species" reg="busambarensis">busambarensis</tp:taxon-name-part></tp:taxon-name></italic> complex. VAL: <italic><tp:taxon-name><tp:taxon-name-part taxon-name-part-type="genus" reg="Centaurea">C.</tp:taxon-name-part><tp:taxon-name-part taxon-name-part-type="species" reg="valdemonensis">valdemonensis</tp:taxon-name-part></tp:taxon-name></italic>; BUS: <italic><tp:taxon-name><tp:taxon-name-part taxon-name-part-type="genus" reg="Centaurea">C.</tp:taxon-name-part><tp:taxon-name-part taxon-name-part-type="species" reg="busambarensis">busambarensis</tp:taxon-name-part></tp:taxon-name></italic>; ERY: <italic><tp:taxon-name><tp:taxon-name-part taxon-name-part-type="genus" reg="Centaurea">C.</tp:taxon-name-part><tp:taxon-name-part taxon-name-part-type="species" reg="erycina">erycina</tp:taxon-name-part></tp:taxon-name></italic>; PAN: <italic><tp:taxon-name><tp:taxon-name-part taxon-name-part-type="genus" reg="Centaurea">C.</tp:taxon-name-part><tp:taxon-name-part taxon-name-part-type="species" reg="panormitana">panormitana</tp:taxon-name-part></tp:taxon-name></italic>; AEG: <italic><tp:taxon-name><tp:taxon-name-part taxon-name-part-type="genus" reg="Centaurea">C.</tp:taxon-name-part><tp:taxon-name-part taxon-name-part-type="species" reg="aegusae">aegusae</tp:taxon-name-part></tp:taxon-name></italic>; THY: <italic><tp:taxon-name><tp:taxon-name-part taxon-name-part-type="genus" reg="Centaurea">C.</tp:taxon-name-part><tp:taxon-name-part taxon-name-part-type="species" reg="thyrrena">thyrrena</tp:taxon-name-part></tp:taxon-name></italic>; TOD: <italic><tp:taxon-name><tp:taxon-name-part taxon-name-part-type="genus" reg="Centaurea">C.</tp:taxon-name-part><tp:taxon-name-part taxon-name-part-type="species" reg="todaroi">todaroi</tp:taxon-name-part></tp:taxon-name></italic>; SEG: <italic><tp:taxon-name><tp:taxon-name-part taxon-name-part-type="genus" reg="Centaurea">C.</tp:taxon-name-part><tp:taxon-name-part taxon-name-part-type="species" reg="seguenzae">seguenzae</tp:taxon-name-part></tp:taxon-name></italic>; SAC: <italic><tp:taxon-name><tp:taxon-name-part taxon-name-part-type="genus" reg="Centaurea">C.</tp:taxon-name-part><tp:taxon-name-part taxon-name-part-type="species" reg="saccensis">saccensis</tp:taxon-name-part></tp:taxon-name></italic>.</p></caption><table rules="all" border="1"><tbody><tr><td rowspan="1" colspan="1"/><td rowspan="1" colspan="1">
              <bold>VAL</bold>
            </td><td rowspan="1" colspan="1">
              <bold>BUS</bold>
            </td><td rowspan="1" colspan="1">
              <bold>ERY</bold>
            </td><td rowspan="1" colspan="1">
              <bold>PAN</bold>
            </td><td rowspan="1" colspan="1">
              <bold>AEG</bold>
            </td><td rowspan="1" colspan="1">
              <bold>THY</bold>
            </td><td rowspan="1" colspan="1">
              <bold>TOD</bold>
            </td><td rowspan="1" colspan="1">
              <bold>SEG</bold>
            </td><td rowspan="1" colspan="1">
              <bold>SAC</bold>
            </td></tr></tbody><tbody><tr><td rowspan="1" colspan="1">
              <bold>Rosette leaves shape</bold>
            </td><td rowspan="1" colspan="1">1–2 pinnatisect</td><td rowspan="1" colspan="1">entire or 1 pinnatisect</td><td rowspan="1" colspan="1">1–2 pinnatisect</td><td rowspan="1" colspan="1">1–2 pinnatisect</td><td rowspan="1" colspan="1">2-pinnatisect</td><td rowspan="1" colspan="1">2-pinnatisect</td><td rowspan="1" colspan="1">2-pinnatisect</td><td rowspan="1" colspan="1">1–2 pinnatisect</td><td rowspan="1" colspan="1">1–2 pinnatisect</td></tr><tr><td rowspan="1" colspan="1">
              <bold>Apical lobe of rosette leaves shape</bold>
            </td><td rowspan="1" colspan="1">pinnatisect</td><td rowspan="1" colspan="1">almost entire</td><td rowspan="1" colspan="1">pinnatisect</td><td rowspan="1" colspan="1">almost entire</td><td rowspan="1" colspan="1">pinnatisect</td><td rowspan="1" colspan="1">almost entire</td><td rowspan="1" colspan="1">pinnatisect</td><td rowspan="1" colspan="1">almost entire</td><td rowspan="1" colspan="1">almost entire</td></tr><tr><td rowspan="1" colspan="1">
              <bold>Apical lobe of rosette leaves,width (mm)</bold>
            </td><td rowspan="1" colspan="1">10–30</td><td rowspan="1" colspan="1">8–20</td><td rowspan="1" colspan="1">5–18</td><td rowspan="1" colspan="1">5–18</td><td rowspan="1" colspan="1">3–5</td><td rowspan="1" colspan="1">5–15</td><td rowspan="1" colspan="1">4–20</td><td rowspan="1" colspan="1">5–18</td><td rowspan="1" colspan="1">10–14</td></tr><tr><td rowspan="1" colspan="1">
              <bold>Leaf indumentum</bold>
            </td><td rowspan="1" colspan="1">white tomentose</td><td rowspan="1" colspan="1">white tomentose</td><td rowspan="1" colspan="1">white tomentose</td><td rowspan="1" colspan="1">white tomentose</td><td rowspan="1" colspan="1">white tomentose</td><td rowspan="1" colspan="1">glabrescent, rarely somewhat arachnoid</td><td rowspan="1" colspan="1">glabrescent, rarely somewhat arachnoid</td><td rowspan="1" colspan="1">glabrescent, rarely somewhat arachnoid</td><td rowspan="1" colspan="1">white tomentose</td></tr><tr><td rowspan="1" colspan="1">
              <bold>No. of capitula per stem</bold>
            </td><td rowspan="1" colspan="1">2–7</td><td rowspan="1" colspan="1">2–9</td><td rowspan="1" colspan="1">2–21</td><td rowspan="1" colspan="1">1–7</td><td rowspan="1" colspan="1">8–20</td><td rowspan="1" colspan="1">2–14</td><td rowspan="1" colspan="1">2–20</td><td rowspan="1" colspan="1">1–6</td><td rowspan="1" colspan="1">2–7</td></tr><tr><td rowspan="1" colspan="1">
              <bold>Involucre shape</bold>
            </td><td rowspan="1" colspan="1">ovoid</td><td rowspan="1" colspan="1">ovoid-globose</td><td rowspan="1" colspan="1">ovoid-globose</td><td rowspan="1" colspan="1">ovoid-globose</td><td rowspan="1" colspan="1">ovoid</td><td rowspan="1" colspan="1">ovoid</td><td rowspan="1" colspan="1">ovoid</td><td rowspan="1" colspan="1">ovoid</td><td rowspan="1" colspan="1">ovoid</td></tr><tr><td rowspan="1" colspan="1">
              <bold>Appendages</bold>
            </td><td rowspan="1" colspan="1">dark brown to black</td><td rowspan="1" colspan="1">dark brown to black</td><td rowspan="1" colspan="1">dark to light brown</td><td rowspan="1" colspan="1">dark to light brown</td><td rowspan="1" colspan="1">dark brown</td><td rowspan="1" colspan="1">dark to light brown</td><td rowspan="1" colspan="1">light brown</td><td rowspan="1" colspan="1">light brown</td><td rowspan="1" colspan="1">dark brown to black</td></tr><tr><td rowspan="1" colspan="1">
              <bold>No. of fimbriae on each side</bold>
            </td><td rowspan="1" colspan="1">6–9</td><td rowspan="1" colspan="1">6–9</td><td rowspan="1" colspan="1">6–8</td><td rowspan="1" colspan="1">5–7</td><td rowspan="1" colspan="1">5–7</td><td rowspan="1" colspan="1">5–9</td><td rowspan="1" colspan="1">5–9</td><td rowspan="1" colspan="1">4–7</td><td rowspan="1" colspan="1">6–9</td></tr><tr><td rowspan="1" colspan="1">
              <bold>Fimbriae of phyllaries, length (mm)</bold>
            </td><td rowspan="1" colspan="1">1–2</td><td rowspan="1" colspan="1">2.5–3</td><td rowspan="1" colspan="1">2–3</td><td rowspan="1" colspan="1">1–2</td><td rowspan="1" colspan="1">1.5–2</td><td rowspan="1" colspan="1">1–2</td><td rowspan="1" colspan="1">1–2</td><td rowspan="1" colspan="1">1–2</td><td rowspan="1" colspan="1">2–3</td></tr><tr><td rowspan="1" colspan="1">
              <bold>Pappus/Cypsela</bold>
            </td><td rowspan="1" colspan="1">&lt;1</td><td rowspan="1" colspan="1">&lt;1</td><td rowspan="1" colspan="1">&lt;1</td><td rowspan="1" colspan="1">≈ 1</td><td rowspan="1" colspan="1">≈ 1</td><td rowspan="1" colspan="1">≈ 1</td><td rowspan="1" colspan="1">&lt;1</td><td rowspan="1" colspan="1">≈ 1</td><td rowspan="1" colspan="1">&gt;1</td></tr></tbody></table></table-wrap><fig id="F8177758" position="float" orientation="portrait"><object-id xmlns:xlink="http://www.w3.org/1999/xlink" content-type="arpha" xlink:type="simple">A5318753-6E46-5CC8-8C0E-476C9BCE10DD</object-id><object-id xmlns:xlink="http://www.w3.org/1999/xlink" content-type="doi" xlink:type="simple">10.3897/BDJ.10.e91505.figure7</object-id><label>Figure 7.</label><caption><p>Capitulum in <italic><tp:taxon-name><tp:taxon-name-part taxon-name-part-type="genus" reg="Centaurea">Centaurea</tp:taxon-name-part><tp:taxon-name-part taxon-name-part-type="species" reg="valdemonensis">valdemonensis</tp:taxon-name-part></tp:taxon-name></italic> (<bold>a</bold>) and <italic><tp:taxon-name><tp:taxon-name-part taxon-name-part-type="genus" reg="Centaurea">C.</tp:taxon-name-part><tp:taxon-name-part taxon-name-part-type="species" reg="busambarensis">busambarensis</tp:taxon-name-part></tp:taxon-name></italic> (<bold>b</bold>); rosette leaves in <italic><tp:taxon-name><tp:taxon-name-part taxon-name-part-type="genus" reg="Centaurea">C.</tp:taxon-name-part><tp:taxon-name-part taxon-name-part-type="species" reg="valdemonensis">valdemonensis</tp:taxon-name-part></tp:taxon-name></italic> (<bold>c</bold>) and <italic><tp:taxon-name><tp:taxon-name-part taxon-name-part-type="genus" reg="Centaurea">C.</tp:taxon-name-part><tp:taxon-name-part taxon-name-part-type="species" reg="busambarensis">busambarensis</tp:taxon-name-part></tp:taxon-name></italic> (<bold>d</bold>).</p></caption><graphic xmlns:xlink="http://www.w3.org/1999/xlink" xlink:href="bdj-10-e91505-g007.jpg" position="float" id="oo_749984.jpg" orientation="portrait" xlink:type="simple"><uri content-type="original_file" xlink:type="simple">https://binary.pensoft.net/fig/749984</uri></graphic></fig></tp:treatment-sec></tp:taxon-treatment>
